# Supplementary material for: Helping Frontline Workers in Texas—A Framework for Resource Development
Source: Int J Environ Res Public Health. 2023 Oct 17;20(20):6935. doi: 10.3390/ijerph20206935 (PMC10606751; doi:10.3390/ijerph20206935)
Supplement: Supplementary file 1 [file ijerph-20-06935-s001.zip]

Archive with 2 entries (2 files):
- Table S1..pdf
- Table S2..pdf
